# Supplementary material for: Bacillus subtilis PcrA Helicase Removes Trafficking Barriers
Source: Cells. 2021 Apr 17;10(4):935. doi: 10.3390/cells10040935 (PMC8074105; doi:10.3390/cells10040935)
Supplement: Supplementary file 1 [file cells-10-00935-s001.zip]

Archive with 1 entries (1 files):
- cells-1164145-supplementary.pdf
